# Supplementary material for: The Influence of Commercial Feed Supplemented with Carnobacterium maltaromaticum Environmental Probiotic Bacteria on the Rearing Parameters and Microbial Safety of Juvenile Rainbow Trout
Source: Animals (Basel). 2022 Nov 28;12(23):3321. doi: 10.3390/ani12233321 (PMC9741101; doi:10.3390/ani12233321)
Supplement: Supplementary file 1 [file animals-12-03321-s001.zip]

Archive with 1 entries (1 files):
- animals-2055181-supplementary.pdf
